# Supplementary material for: Complete Mitochondrial Genomes of Five Racerunners (Lacertidae: Eremias) and Comparison with Other Lacertids: Insights into the Structure and Evolution of the Control Region
Source: Genes (Basel). 2022 Apr 21;13(5):726. doi: 10.3390/genes13050726 (PMC9141765; doi:10.3390/genes13050726)
Supplement: Supplementary file 1 [file genes-13-00726-s001.zip]

Archive with 9 entries (9 files):
- genes-1679660-Figure S1.pdf
- genes-1679660-Figure S2.pdf
- genes-1679660-Table S1.pdf
- genes-1679660-Table S2.pdf
- genes-1679660-Table S3.pdf
- genes-1679660-Table S4.pdf
- genes-1679660-Table S5.pdf
- genes-1679660-Table S6.pdf
- genes-1679660-Table S7.pdf
